# Supplementary material for: Menisporopsisaquatica sp. nov. (Sordariomycetes, Chaetosphaeriales, Chaetosphaeriaceae), from freshwater habitat in China
Source: Biodivers Data J. 2022 Oct 21;10:e91008. doi: 10.3897/BDJ.10.e91008 (PMC9836606; doi:10.3897/BDJ.10.e91008)
Supplement: XML Treatment for Menisporopsis aquatica [file BDJ.10.e91008-treatment1.xml]

<!DOCTYPE tp:taxon-treatment
  PUBLIC "-//TaxonX//DTD Taxonomic Treatment Publishing DTD v0 20100105//EN" "tax-treatment-NSO.dtd">
<tp:taxon-treatment xmlns:tp="http://www.plazi.org/taxpub"><tp:treatment-meta><mixed-citation publication-type="journal"><person-group><name><surname>Chen</surname><given-names>Jia-Hao</given-names></name><name><surname>Hu</surname><given-names>Dian-Ming</given-names></name><name><surname>Song</surname><given-names>Hai-Yan</given-names></name><name><surname>Zhai</surname><given-names>Zhi-Jun</given-names></name><name><surname>Lai</surname><given-names>Lin</given-names></name><name><surname>Lin</surname><given-names>Kang-Hui</given-names></name></person-group><article-title><italic><tp:taxon-name><tp:taxon-name-part taxon-name-part-type="genus" reg="Menisporopsis">Menisporopsis</tp:taxon-name-part><tp:taxon-name-part taxon-name-part-type="species" reg="aquatica">aquatica</tp:taxon-name-part></tp:taxon-name></italic> sp. nov. (<tp:taxon-name><tp:taxon-name-part taxon-name-part-type="class">Sordariomycetes</tp:taxon-name-part></tp:taxon-name>, <tp:taxon-name><tp:taxon-name-part taxon-name-part-type="order">Chaetosphaeriales</tp:taxon-name-part></tp:taxon-name>, <tp:taxon-name><tp:taxon-name-part taxon-name-part-type="family">Chaetosphaeriaceae</tp:taxon-name-part></tp:taxon-name>), from freshwater habitat in China</article-title><source>Biodivers Data J</source><day>21</day><month>10</month><year>2022</year><volume>10</volume><pub-id pub-id-type="doi">10.3897/BDJ.10.e91008</pub-id></mixed-citation></tp:treatment-meta><tp:nomenclature><tp:taxon-name>
            <object-id xmlns:xlink="http://www.w3.org/1999/xlink" content-type="arpha" xlink:type="simple">4CD2C4CE-0DAA-52B7-A64D-65530EC5EE69</object-id>
            <tp:taxon-name-part taxon-name-part-type="genus">Menisporopsis</tp:taxon-name-part>
            <tp:taxon-name-part taxon-name-part-type="species">aquatica</tp:taxon-name-part>
            <object-id xmlns:xlink="http://www.w3.org/1999/xlink" xlink:type="simple" object-id-type="MycoBank">842332</object-id>
          </tp:taxon-name><tp:taxon-status xmlns:xlink="http://www.w3.org/1999/xlink" xlink:type="simple">sp. nov.</tp:taxon-status></tp:nomenclature><tp:treatment-sec sec-type="materials"><title>Materials</title><list list-type="alpha-lower" list-content="occurrences"><list-item><p><bold>Type status:</bold> <named-content xmlns:xlink="http://www.w3.org/1999/xlink" content-type="dwc:typeStatus" xlink:type="simple">Holotype</named-content>. <bold>Occurrence:</bold> recordedBy: <named-content xmlns:xlink="http://www.w3.org/1999/xlink" content-type="dwc:recordedBy" xlink:type="simple">Jia-Hao Chen</named-content>; individualCount: <named-content xmlns:xlink="http://www.w3.org/1999/xlink" content-type="dwc:individualCount" xlink:type="simple">2</named-content>; occurrenceID: <named-content xmlns:xlink="http://www.w3.org/1999/xlink" content-type="dwc:occurrenceID" xlink:type="simple">D16AC014-DFE2-504A-BF1B-607B53CA9FA7</named-content>; <bold>Taxon:</bold> scientificName: <named-content xmlns:xlink="http://www.w3.org/1999/xlink" content-type="dwc:scientificName" xlink:type="simple"><italic><tp:taxon-name><tp:taxon-name-part taxon-name-part-type="genus" reg="Menisporopsis">Menisporopsis</tp:taxon-name-part><tp:taxon-name-part taxon-name-part-type="species" reg="aquatica">aquatica</tp:taxon-name-part></tp:taxon-name></italic></named-content>; acceptedNameUsage: <named-content xmlns:xlink="http://www.w3.org/1999/xlink" content-type="dwc:acceptedNameUsage" xlink:type="simple"><italic><tp:taxon-name><tp:taxon-name-part taxon-name-part-type="genus" reg="Menisporopsis">Menisporopsis</tp:taxon-name-part><tp:taxon-name-part taxon-name-part-type="species" reg="aquatica">aquatica</tp:taxon-name-part></tp:taxon-name></italic> J.H. Chen, H.Y. Song &amp; D.M. Hu, 2022, sp. nov</named-content>; parentNameUsage: <named-content xmlns:xlink="http://www.w3.org/1999/xlink" content-type="dwc:parentNameUsage" xlink:type="simple"><italic><tp:taxon-name><tp:taxon-name-part taxon-name-part-type="genus" reg="Menisporopsis">Menisporopsis</tp:taxon-name-part><tp:taxon-name-part taxon-name-part-type="species" reg="theobromae">theobromae</tp:taxon-name-part></tp:taxon-name></italic> S. Hughes 1952</named-content>; kingdom: <named-content xmlns:xlink="http://www.w3.org/1999/xlink" content-type="dwc:kingdom" xlink:type="simple"><tp:taxon-name><tp:taxon-name-part taxon-name-part-type="kingdom">Fungi</tp:taxon-name-part></tp:taxon-name></named-content>; phylum: <named-content xmlns:xlink="http://www.w3.org/1999/xlink" content-type="dwc:phylum" xlink:type="simple"><tp:taxon-name><tp:taxon-name-part taxon-name-part-type="phylum">Ascomycota</tp:taxon-name-part></tp:taxon-name></named-content>; class: <named-content xmlns:xlink="http://www.w3.org/1999/xlink" content-type="dwc:class" xlink:type="simple"><tp:taxon-name><tp:taxon-name-part taxon-name-part-type="class">Sordariomycetes</tp:taxon-name-part></tp:taxon-name></named-content>; order: <named-content xmlns:xlink="http://www.w3.org/1999/xlink" content-type="dwc:order" xlink:type="simple"><tp:taxon-name><tp:taxon-name-part taxon-name-part-type="order">Chaetosphaeriales</tp:taxon-name-part></tp:taxon-name></named-content>; family: <named-content xmlns:xlink="http://www.w3.org/1999/xlink" content-type="dwc:family" xlink:type="simple"><tp:taxon-name><tp:taxon-name-part taxon-name-part-type="family">Chaetosphaeriaceae</tp:taxon-name-part></tp:taxon-name></named-content>; genus: <named-content xmlns:xlink="http://www.w3.org/1999/xlink" content-type="dwc:genus" xlink:type="simple">Menisporopsis</named-content>; specificEpithet: <named-content xmlns:xlink="http://www.w3.org/1999/xlink" content-type="dwc:specificEpithet" xlink:type="simple">aquatica</named-content>; taxonRank: <named-content xmlns:xlink="http://www.w3.org/1999/xlink" content-type="dwc:taxonRank" xlink:type="simple">species</named-content>; verbatimTaxonRank: <named-content xmlns:xlink="http://www.w3.org/1999/xlink" content-type="dwc:verbatimTaxonRank" xlink:type="simple">species</named-content>; scientificNameAuthorship: <named-content xmlns:xlink="http://www.w3.org/1999/xlink" content-type="dwc:scientificNameAuthorship" xlink:type="simple">J.H. Chen, H.Y. Song &amp; D.M. Hu</named-content>; <bold>Location:</bold> continent: <named-content xmlns:xlink="http://www.w3.org/1999/xlink" content-type="dwc:continent" xlink:type="simple">Asia</named-content>; country: <named-content xmlns:xlink="http://www.w3.org/1999/xlink" content-type="dwc:country" xlink:type="simple">China</named-content>; stateProvince: <named-content xmlns:xlink="http://www.w3.org/1999/xlink" content-type="dwc:stateProvince" xlink:type="simple">Zhejiang</named-content>; county: <named-content xmlns:xlink="http://www.w3.org/1999/xlink" content-type="dwc:county" xlink:type="simple">Shaoxing</named-content>; municipality: <named-content xmlns:xlink="http://www.w3.org/1999/xlink" content-type="dwc:municipality" xlink:type="simple">Shangyu</named-content>; locality: <named-content xmlns:xlink="http://www.w3.org/1999/xlink" content-type="dwc:locality" xlink:type="simple">Qianjia Lou Brook</named-content>; verbatimElevation: <named-content xmlns:xlink="http://www.w3.org/1999/xlink" content-type="dwc:verbatimElevation" xlink:type="simple">11 m</named-content>; locationRemarks: <named-content xmlns:xlink="http://www.w3.org/1999/xlink" content-type="dwc:locationRemarks" xlink:type="simple">Label transliteration: " Zhejiang, Qianjia Lou Brook, 27/10/2020, Chen Jia-Hao"; [浙江省绍兴市上虞区钱家溇小溪，27/10/2020，陈家豪]</named-content>; verbatimCoordinates: <named-content xmlns:xlink="http://www.w3.org/1999/xlink" content-type="dwc:verbatimCoordinates" xlink:type="simple"><named-content content-type="dwc:verbatimCoordinates" xlink:type="simple">30.0498 N, 120.7790 E</named-content></named-content>; decimalLatitude: <named-content xmlns:xlink="http://www.w3.org/1999/xlink" content-type="dwc:decimalLatitude" xlink:type="simple">30.0498</named-content>; decimalLongitude: <named-content xmlns:xlink="http://www.w3.org/1999/xlink" content-type="dwc:decimalLongitude" xlink:type="simple">120.7790</named-content>; georeferenceProtocol: <named-content xmlns:xlink="http://www.w3.org/1999/xlink" content-type="dwc:georeferenceProtocol" xlink:type="simple">label</named-content>; <bold>Identification:</bold> identifiedBy: <named-content xmlns:xlink="http://www.w3.org/1999/xlink" content-type="dwc:identifiedBy" xlink:type="simple">Jia-Hao Chen and Dian-Ming Hu</named-content>; dateIdentified: <named-content xmlns:xlink="http://www.w3.org/1999/xlink" content-type="dwc:dateIdentified" xlink:type="simple">2020</named-content>; <bold>Event:</bold> samplingProtocol: <named-content xmlns:xlink="http://www.w3.org/1999/xlink" content-type="dwc:samplingProtocol" xlink:type="simple">collecting</named-content>; eventDate: <named-content xmlns:xlink="http://www.w3.org/1999/xlink" content-type="dwc:eventDate" xlink:type="simple">27/10/2020</named-content>; year: <named-content xmlns:xlink="http://www.w3.org/1999/xlink" content-type="dwc:year" xlink:type="simple">2020</named-content>; month: <named-content xmlns:xlink="http://www.w3.org/1999/xlink" content-type="dwc:month" xlink:type="simple">10</named-content>; day: <named-content xmlns:xlink="http://www.w3.org/1999/xlink" content-type="dwc:day" xlink:type="simple">27</named-content>; habitat: <named-content xmlns:xlink="http://www.w3.org/1999/xlink" content-type="dwc:habitat" xlink:type="simple">Freshwater</named-content>; <bold>Record Level:</bold> type: <named-content xmlns:xlink="http://www.w3.org/1999/xlink" content-type="dwc:type" xlink:type="simple">PhysicalObject</named-content>; language: <named-content xmlns:xlink="http://www.w3.org/1999/xlink" content-type="dwc:language" xlink:type="simple">en</named-content>; rightsHolder: <named-content xmlns:xlink="http://www.w3.org/1999/xlink" content-type="dwc:rightsHolder" xlink:type="simple">Dian-Ming Hu</named-content>; institutionID: <named-content xmlns:xlink="http://www.w3.org/1999/xlink" content-type="dwc:institutionID" xlink:type="simple">HFJAU 10038</named-content>; collectionID: <named-content xmlns:xlink="http://www.w3.org/1999/xlink" content-type="dwc:collectionID" xlink:type="simple">SXC27</named-content>; institutionCode: <named-content xmlns:xlink="http://www.w3.org/1999/xlink" content-type="dwc:institutionCode" xlink:type="simple">the Herbarium of <tp:taxon-name><tp:taxon-name-part taxon-name-part-type="kingdom">Fungi</tp:taxon-name-part></tp:taxon-name>, Jiangxi Agricultural University (HFJAU)</named-content>; collectionCode: <named-content xmlns:xlink="http://www.w3.org/1999/xlink" content-type="dwc:collectionCode" xlink:type="simple"><tp:taxon-name><tp:taxon-name-part taxon-name-part-type="kingdom">Fungi</tp:taxon-name-part></tp:taxon-name></named-content>; ownerInstitutionCode: <named-content xmlns:xlink="http://www.w3.org/1999/xlink" content-type="dwc:ownerInstitutionCode" xlink:type="simple">the Herbarium of <tp:taxon-name><tp:taxon-name-part taxon-name-part-type="kingdom">Fungi</tp:taxon-name-part></tp:taxon-name>, Jiangxi Agricultural University (HFJAU)</named-content>; basisOfRecord: <named-content xmlns:xlink="http://www.w3.org/1999/xlink" content-type="dwc:basisOfRecord" xlink:type="simple">PreservedSpecimen</named-content></p></list-item></list></tp:treatment-sec><tp:treatment-sec sec-type="Description"><title>Description</title><p>Colonies on submerged rotten wood effuse, scattered, pale yellow to pale brown. Mycelium partly immersed, consisting of branched, septate, smooth, thin- to thick-walled, composed of brown hyphae. <bold>Asexual morph</bold>: Stroma and hyphopodia absent. Setae simple, central, solitary, erect, straight, subulate, unbranched, dark brown, 10–12 septate, smooth, thin to thick-walled, swollen at the apex, the lower part of setae encased by numerous tightly compacted conidiophores, 170–324 μm long, 4.8–7.6 μm wide at the base. Conidiophores macronematous, synnematous, brown, smooth, thin-walled, separate, unbranched, cylindrical, erect, straight or slightly flexuous, up to 106 μm long, upper part 1.7–3.5 μm thick. Conidiogenous cells monophialidic, integrated, terminal, pale brown, cylindrical, with collarettes phialides. Conidia acrogenous, semi-endogenous, appendiculate with 6–12 μm long setulae at each end, aggregated into slimy masses at the apex of the synnemata, aseptate, curved, lunate or fusiform, hyaline, smooth, 14–20 μm (av. = 16.5 μm, n = 30) long, 2.4–3.3 μm (av. = 2.7 μm, n = 30) wide. <bold>Sexual morph</bold>: Undetermined (Fig. <xref ref-type="fig" rid="F7817872">1</xref>).</p><sec sec-type="Etymology"><title>Etymology</title><p>Refers to the fungal freshwater habitat.</p></sec><sec sec-type="Notes"><title>Notes</title><p><italic><tp:taxon-name><tp:taxon-name-part taxon-name-part-type="genus" reg="Menisporopsis">Menisporopsis</tp:taxon-name-part><tp:taxon-name-part taxon-name-part-type="species" reg="aquatica">aquatica</tp:taxon-name-part></tp:taxon-name></italic> is characterised by synnematous conidiophores growing around a black central seta, which fits well with the genus concept of <italic><tp:taxon-name><tp:taxon-name-part taxon-name-part-type="genus" reg="Menisporopsis">Menisporopsis</tp:taxon-name-part></tp:taxon-name></italic> (<xref ref-type="bibr" rid="B7819829">Hughes 1952</xref>). The phylogenetic results showed that our collection clustered with other <italic><tp:taxon-name><tp:taxon-name-part taxon-name-part-type="genus" reg="Menisporopsis">Menisporopsis</tp:taxon-name-part></tp:taxon-name></italic> species and formed a robust clade.</p><p><italic><tp:taxon-name><tp:taxon-name-part taxon-name-part-type="genus" reg="Menisporopsis">Menisporopsis</tp:taxon-name-part><tp:taxon-name-part taxon-name-part-type="species" reg="aquatica">aquatica</tp:taxon-name-part></tp:taxon-name></italic> is close to <italic><tp:taxon-name><tp:taxon-name-part taxon-name-part-type="genus" reg="Menisporopsis">Menisporopsis</tp:taxon-name-part><tp:taxon-name-part taxon-name-part-type="species" reg="breviseta">breviseta</tp:taxon-name-part></tp:taxon-name></italic> and <italic><tp:taxon-name><tp:taxon-name-part taxon-name-part-type="genus" reg="Menisporopsis">Menisporopsis</tp:taxon-name-part><tp:taxon-name-part taxon-name-part-type="species" reg="pandanicola">pandanicola</tp:taxon-name-part></tp:taxon-name></italic> in the phylogenetic tree (Fig. <xref ref-type="fig" rid="F7817982">2</xref>). <italic><tp:taxon-name><tp:taxon-name-part taxon-name-part-type="genus" reg="Menisporopsis">Menisporopsis</tp:taxon-name-part><tp:taxon-name-part taxon-name-part-type="species" reg="aquatica">aquatica</tp:taxon-name-part></tp:taxon-name></italic> is also morphologically similar to <italic><tp:taxon-name><tp:taxon-name-part taxon-name-part-type="genus" reg="Menisporopsis">M.</tp:taxon-name-part><tp:taxon-name-part taxon-name-part-type="species" reg="breviseta">breviseta</tp:taxon-name-part></tp:taxon-name></italic> in having lunate or fusiform, hyaline conidia appendiculate with 1–2 setulae at each end. However, <italic><tp:taxon-name><tp:taxon-name-part taxon-name-part-type="genus" reg="Menisporopsis">M.</tp:taxon-name-part><tp:taxon-name-part taxon-name-part-type="species" reg="aquatica">aquatica</tp:taxon-name-part></tp:taxon-name></italic> differs from <italic><tp:taxon-name><tp:taxon-name-part taxon-name-part-type="genus" reg="Menisporopsis">M.</tp:taxon-name-part><tp:taxon-name-part taxon-name-part-type="species" reg="breviseta">breviseta</tp:taxon-name-part></tp:taxon-name></italic> by its longer setae (<italic><tp:taxon-name><tp:taxon-name-part taxon-name-part-type="genus" reg="Menisporopsis">M.</tp:taxon-name-part><tp:taxon-name-part taxon-name-part-type="species" reg="aquatica">aquatica</tp:taxon-name-part></tp:taxon-name></italic> 170–324 × 4.8–7.6 μm vs. <italic><tp:taxon-name><tp:taxon-name-part taxon-name-part-type="genus" reg="Menisporopsis">M.</tp:taxon-name-part><tp:taxon-name-part taxon-name-part-type="species" reg="breviseta">breviseta</tp:taxon-name-part></tp:taxon-name></italic> 95–190 × 2.7–5.4 μm) and the longer setulae (<italic><tp:taxon-name><tp:taxon-name-part taxon-name-part-type="genus" reg="Menisporopsis">M.</tp:taxon-name-part><tp:taxon-name-part taxon-name-part-type="species" reg="aquatica">aquatica</tp:taxon-name-part></tp:taxon-name></italic> 6-12 μm vs. <italic><tp:taxon-name><tp:taxon-name-part taxon-name-part-type="genus" reg="Menisporopsis">M.</tp:taxon-name-part><tp:taxon-name-part taxon-name-part-type="species" reg="breviseta">breviseta</tp:taxon-name-part></tp:taxon-name></italic> 4-9 μm). <italic><tp:taxon-name><tp:taxon-name-part taxon-name-part-type="genus" reg="Menisporopsis">Menisporopsis</tp:taxon-name-part><tp:taxon-name-part taxon-name-part-type="species" reg="aquatica">aquatica</tp:taxon-name-part></tp:taxon-name></italic> is morphologically similar to <italic><tp:taxon-name><tp:taxon-name-part taxon-name-part-type="genus" reg="Menisporopsis">M.</tp:taxon-name-part><tp:taxon-name-part taxon-name-part-type="species" reg="pandanicol">pandanicol</tp:taxon-name-part></tp:taxon-name></italic>, but differs in its shorter setae (<italic><tp:taxon-name><tp:taxon-name-part taxon-name-part-type="genus" reg="Menisporopsis">M.</tp:taxon-name-part><tp:taxon-name-part taxon-name-part-type="species" reg="aquatica">aquatica</tp:taxon-name-part></tp:taxon-name></italic> 170–324 × 4.8–7.6 μm vs <italic><tp:taxon-name><tp:taxon-name-part taxon-name-part-type="genus" reg="Menisporopsis">M.</tp:taxon-name-part><tp:taxon-name-part taxon-name-part-type="species" reg="multisetulata">multisetulata</tp:taxon-name-part></tp:taxon-name></italic> 344–375 × 7–10.5 μm). <italic><tp:taxon-name><tp:taxon-name-part taxon-name-part-type="genus" reg="Menisporopsis">Menisporopsis</tp:taxon-name-part><tp:taxon-name-part taxon-name-part-type="species" reg="aquatica">aquatica</tp:taxon-name-part></tp:taxon-name></italic> can be distinguished from other <italic><tp:taxon-name><tp:taxon-name-part taxon-name-part-type="genus" reg="Menisporopsis">Menisporopsis</tp:taxon-name-part></tp:taxon-name></italic> species by its conidia with 1–2 setula at each end (Table <xref ref-type="table" rid="T7819537">2</xref>).</p></sec></tp:treatment-sec><tp:treatment-sec><!--Section generated to contain objects referenced in tp:taxon-treatment.--><fig id="F7817872" position="float" orientation="portrait"><object-id xmlns:xlink="http://www.w3.org/1999/xlink" content-type="arpha" xlink:type="simple">237E08DB-E1E4-5C5C-B0A0-D09F9721C4F2</object-id><object-id xmlns:xlink="http://www.w3.org/1999/xlink" content-type="doi" xlink:type="simple">10.3897/BDJ.10.e91008.figure1</object-id><label>Figure 1.</label><caption><p><italic><tp:taxon-name><tp:taxon-name-part taxon-name-part-type="genus" reg="Menisporopsis">Menisporopsis</tp:taxon-name-part><tp:taxon-name-part taxon-name-part-type="species" reg="aquatica">aquatica</tp:taxon-name-part></tp:taxon-name></italic> (HFJAU 10038, Holotype) <bold>a-b</bold> conidiophores and conidia on submerged wood; <bold>c</bold> conidiophores with seta; <bold>d</bold> apex of the conidiophore with developing conidia; <bold>e</bold> base of the conidiophore; <bold>f</bold> seta; <bold>g-j</bold> conidia; <bold>k</bold> colony on PDA. Scale bars: a-b = 100 µm, c = 50 µm, d-j = 10 µm.</p></caption><graphic xmlns:xlink="http://www.w3.org/1999/xlink" xlink:href="bdj-10-e91008-g001.jpg" position="float" id="oo_667636.jpg" orientation="portrait" xlink:type="simple"><uri content-type="original_file" xlink:type="simple">https://binary.pensoft.net/fig/667636</uri></graphic></fig><fig id="F7817982" position="float" orientation="portrait"><object-id xmlns:xlink="http://www.w3.org/1999/xlink" content-type="arpha" xlink:type="simple">5EE1A52D-EEF8-50EC-913B-5C3DA21126DF</object-id><object-id xmlns:xlink="http://www.w3.org/1999/xlink" content-type="doi" xlink:type="simple">10.3897/BDJ.10.e91008.figure2</object-id><label>Figure 2.</label><caption><p>Phylogenetic tree (RAxML) obtained from the DNA sequence data of ITS and LSU sequences of 32 strains showing taxa in <italic><tp:taxon-name><tp:taxon-name-part taxon-name-part-type="genus" reg="Menisporopsis">Menisporopsis</tp:taxon-name-part></tp:taxon-name></italic> and <italic><tp:taxon-name><tp:taxon-name-part taxon-name-part-type="genus" reg="Dictyochaeta">Dictyochaeta</tp:taxon-name-part></tp:taxon-name></italic>. The new isolates are shown in bold, red. The MP and ML bootstrap values (BS) ≥ 75% and Bayesian posterior probabilities (PP) ≥ 0.95 are presented at the nodes. The scale bar shows the number of estimated mutations per site. The tree was rooted to <italic><tp:taxon-name><tp:taxon-name-part taxon-name-part-type="genus" reg="Leptosporella">Leptosporella</tp:taxon-name-part><tp:taxon-name-part taxon-name-part-type="species" reg="arengae">arengae</tp:taxon-name-part></tp:taxon-name></italic> (MFLUCC 15-0330) and <italic><tp:taxon-name><tp:taxon-name-part taxon-name-part-type="genus" reg="Leptosporella">Leptosporella</tp:taxon-name-part><tp:taxon-name-part taxon-name-part-type="species" reg="bambusae">bambusae</tp:taxon-name-part></tp:taxon-name></italic> (MFLUCC 12-0846).</p></caption><graphic xmlns:xlink="http://www.w3.org/1999/xlink" xlink:href="bdj-10-e91008-g002.jpg" position="float" id="oo_667641.jpg" orientation="portrait" xlink:type="simple"><uri content-type="original_file" xlink:type="simple">https://binary.pensoft.net/fig/667641</uri></graphic></fig><table-wrap id="T7819537" position="float" orientation="portrait"><label>Table 2.</label><caption><p>Synopsis of the <italic><tp:taxon-name><tp:taxon-name-part taxon-name-part-type="genus" reg="Menisporopsis">Menisporopsis</tp:taxon-name-part></tp:taxon-name></italic> species described to date.</p></caption><table rules="all" border="0"><tbody><tr><td rowspan="2" colspan="1">Species</td><td rowspan="1" colspan="1">Setae</td><td rowspan="1" colspan="1">Conidiomata</td><td rowspan="1" colspan="2">Conidia</td><td rowspan="1" colspan="2">Setulae</td></tr><tr><td rowspan="1" colspan="1">（μm）</td><td rowspan="1" colspan="1">（μm）</td><td rowspan="1" colspan="1">Shape</td><td rowspan="1" colspan="1">Size (μm)</td><td rowspan="1" colspan="1">Number</td><td rowspan="1" colspan="1">Size (μm)</td></tr><tr><td rowspan="1" colspan="1">
              <italic>
                <tp:taxon-name><tp:taxon-name-part taxon-name-part-type="genus" reg="Menisporopsis">M.</tp:taxon-name-part><tp:taxon-name-part taxon-name-part-type="species" reg="anisospora">anisospora</tp:taxon-name-part></tp:taxon-name>
              </italic>
            </td><td rowspan="1" colspan="1">200–425 × 10–12</td><td rowspan="1" colspan="1">300–550 × 60–80</td><td rowspan="1" colspan="1">Allantoid to irregular, truncate at base</td><td rowspan="1" colspan="1">17.0–30.0 × 2.0–6.0</td><td rowspan="1" colspan="1">1 at each end; 1-3 lateral</td><td rowspan="1" colspan="1">Apical: 4.0–11.0; basal: 3.0-10.0</td></tr><tr><td rowspan="1" colspan="1">
              <italic>
                <tp:taxon-name><tp:taxon-name-part taxon-name-part-type="genus" reg="Menisporopsis">M.</tp:taxon-name-part><tp:taxon-name-part taxon-name-part-type="species" reg="aquatica">aquatica</tp:taxon-name-part></tp:taxon-name>
              </italic>
            </td><td rowspan="1" colspan="1">170–324 × 4.8–7.6</td><td rowspan="1" colspan="1">106 × 1.7–3.5</td><td rowspan="1" colspan="1">Lunate or fusiform</td><td rowspan="1" colspan="1">14.9–19.9 × 2.4–3.3</td><td rowspan="1" colspan="1">1-2 basal; 1 apical</td><td rowspan="1" colspan="1">6–12</td></tr><tr><td rowspan="1" colspan="1">
              <italic>
                <tp:taxon-name><tp:taxon-name-part taxon-name-part-type="genus" reg="Menisporopsis">M.</tp:taxon-name-part><tp:taxon-name-part taxon-name-part-type="species" reg="breviseta">breviseta</tp:taxon-name-part></tp:taxon-name>
              </italic>
            </td><td rowspan="1" colspan="1">95–190 × 2.7–5.4</td><td rowspan="1" colspan="1">182 × 2.5–4.6</td><td rowspan="1" colspan="1">Cylindrical or fusiform</td><td rowspan="1" colspan="1">14.2–24.3 × 2.4–3.6</td><td rowspan="1" colspan="1">1-2 setulae at each end</td><td rowspan="1" colspan="1">4–9</td></tr><tr><td rowspan="1" colspan="1">
              <italic>
                <tp:taxon-name><tp:taxon-name-part taxon-name-part-type="genus" reg="Menisporopsis">M.</tp:taxon-name-part><tp:taxon-name-part taxon-name-part-type="species" reg="dushanensis">dushanensis</tp:taxon-name-part></tp:taxon-name>
              </italic>
            </td><td rowspan="1" colspan="1">207–455 × 5–10.5</td><td rowspan="1" colspan="1">147 × 2.5–6</td><td rowspan="1" colspan="1">Cylindrical or fusiform</td><td rowspan="1" colspan="1">14.0–21 × 3–4</td><td rowspan="1" colspan="1">1-2 setulae at each end</td><td rowspan="1" colspan="1">3–11</td></tr><tr><td rowspan="1" colspan="1">
              <italic>
                <tp:taxon-name><tp:taxon-name-part taxon-name-part-type="genus" reg="Menisporopsis">M.</tp:taxon-name-part><tp:taxon-name-part taxon-name-part-type="species" reg="kobensis">kobensis</tp:taxon-name-part></tp:taxon-name>
              </italic>
            </td><td rowspan="1" colspan="1">195–275 × 6.0–7.5</td><td rowspan="1" colspan="1">None</td><td rowspan="1" colspan="1">Allantoid to lunate</td><td rowspan="1" colspan="1">16.0–32.0 × 3.0–5.0</td><td rowspan="1" colspan="1">1 at each end</td><td rowspan="1" colspan="1">6.0–10.0</td></tr><tr><td rowspan="1" colspan="1">
              <italic>
                <tp:taxon-name><tp:taxon-name-part taxon-name-part-type="genus" reg="Menisporopsis">M.</tp:taxon-name-part><tp:taxon-name-part taxon-name-part-type="species" reg="multisetulata">multisetulata</tp:taxon-name-part></tp:taxon-name>
              </italic>
            </td><td rowspan="1" colspan="1">300–500 × 6–10</td><td rowspan="1" colspan="1">180–220 × 22–40</td><td rowspan="1" colspan="1">Allantoid</td><td rowspan="1" colspan="1">12.0–19.0 × 2.5–4.0</td><td rowspan="1" colspan="1">3–4 basal; 2–3 apical</td><td rowspan="1" colspan="1">7.0–10.0</td></tr><tr><td rowspan="1" colspan="1">
              <italic>
                <tp:taxon-name><tp:taxon-name-part taxon-name-part-type="genus" reg="Menisporopsis">M.</tp:taxon-name-part><tp:taxon-name-part taxon-name-part-type="species" reg="pandanicola">pandanicola</tp:taxon-name-part></tp:taxon-name>
              </italic>
            </td><td rowspan="1" colspan="1">344–375 × 7–10.5</td><td rowspan="1" colspan="1">85–100 × 14.5–23</td><td rowspan="1" colspan="1">Cylindrical, lunate</td><td rowspan="1" colspan="1">8–29 × 0.5–2</td><td rowspan="1" colspan="1">(1–)2 setula at each end</td><td rowspan="1" colspan="1">4–12</td></tr><tr><td rowspan="1" colspan="1">
              <italic>M pirozynskii</italic>
            </td><td rowspan="1" colspan="1">132–450 × 3–14</td><td rowspan="1" colspan="1">35–250 × 12–60</td><td rowspan="1" colspan="1">Cylindrical to lunate</td><td rowspan="1" colspan="1">12.0–20.5 × 2.0-4.5</td><td rowspan="1" colspan="1">1–3 basal; 2 apical</td><td rowspan="1" colspan="1">2.0–12.0</td></tr><tr><td rowspan="1" colspan="1">
              <italic>
                <tp:taxon-name><tp:taxon-name-part taxon-name-part-type="genus" reg="Menisporopsis">M.</tp:taxon-name-part><tp:taxon-name-part taxon-name-part-type="species" reg="pleiosetosa">pleiosetosa</tp:taxon-name-part></tp:taxon-name>
              </italic>
            </td><td rowspan="1" colspan="1">100–300 × 3–4</td><td rowspan="1" colspan="1">≤ 250 × 30–40</td><td rowspan="1" colspan="1">Ellipsoidal, truncated at base</td><td rowspan="1" colspan="1">12.0–18.0 × 4.0–5.0</td><td rowspan="1" colspan="1">2–4 basal; 1 apical</td><td rowspan="1" colspan="1">≤ 6.0</td></tr><tr><td rowspan="1" colspan="1">
              <italic>
                <tp:taxon-name><tp:taxon-name-part taxon-name-part-type="genus" reg="Menisporopsis">M.</tp:taxon-name-part><tp:taxon-name-part taxon-name-part-type="species" reg="profusa">profusa</tp:taxon-name-part></tp:taxon-name>
              </italic>
            </td><td rowspan="1" colspan="1">150–425 × 4.5–9.0</td><td rowspan="1" colspan="1">60–225 × 12.5–18</td><td rowspan="1" colspan="1">Cylindrical, allantoid to lunate</td><td rowspan="1" colspan="1">7.0–15.0 × 1.2–2.5</td><td rowspan="1" colspan="1">1 at each end</td><td rowspan="1" colspan="1">3.0–6.0</td></tr><tr><td rowspan="1" colspan="1">
              <italic>
                <tp:taxon-name><tp:taxon-name-part taxon-name-part-type="genus" reg="Menisporopsis">M.</tp:taxon-name-part><tp:taxon-name-part taxon-name-part-type="species" reg="theobromae">theobromae</tp:taxon-name-part></tp:taxon-name>
              </italic>
            </td><td rowspan="1" colspan="1">105–460 × 4.5–7.5</td><td rowspan="1" colspan="1">55–170 × 12–35</td><td rowspan="1" colspan="1">Lunate to falcate</td><td rowspan="1" colspan="1">11.0–20.0 × 1.5–4.0</td><td rowspan="1" colspan="1">1 at each end</td><td rowspan="1" colspan="1">5.0–10.0</td></tr><tr><td rowspan="1" colspan="1">
              <italic>
                <tp:taxon-name><tp:taxon-name-part taxon-name-part-type="genus" reg="Menisporopsis">M.</tp:taxon-name-part><tp:taxon-name-part taxon-name-part-type="species" reg="trisetulosa">trisetulosa</tp:taxon-name-part></tp:taxon-name>
              </italic>
            </td><td rowspan="1" colspan="1">250–460 × 5.5–7.5</td><td rowspan="1" colspan="1">None</td><td rowspan="1" colspan="1">Allantoid</td><td rowspan="1" colspan="1">12.0–20.0 × 2.0</td><td rowspan="1" colspan="1">2 basal; 1 apical</td><td rowspan="1" colspan="1">ca. 10.0</td></tr></tbody></table></table-wrap></tp:treatment-sec><ref-list><ref id="B7819829"><element-citation xmlns:xlink="http://www.w3.org/1999/xlink" publication-type="conference-preoceeding" xlink:type="simple"><person-group person-group-type="author"><name name-style="western"><surname>Hughes</surname><given-names>S. J.</given-names></name></person-group><year>1952</year><source><tp:taxon-name><tp:taxon-name-part taxon-name-part-type="kingdom">Fungi</tp:taxon-name-part></tp:taxon-name> from the Gold Coast</source><size units="page">11</size><uri xlink:type="simple">https://www.semanticscholar.org/paper/Fungi-from-the-Gold-Coast.-Hughes/ccdfb9831416cc4a9bb4369e1bb62158c9940fe2</uri></element-citation></ref></ref-list></tp:taxon-treatment>
